# Supplementary material for: Synthesis, Properties, and Application of Small-Molecule Hole-Transporting Materials Based on Acetylene-Linked Thiophene Core
Source: Molecules. 2023 Apr 26;28(9):3739. doi: 10.3390/molecules28093739 (PMC10179914; doi:10.3390/molecules28093739)
Supplement: Supplementary file 1 [file molecules-28-03739-s001.zip]

Archive with 1 entries (1 files):
- molecules-2268634-supplementary.docx
